# Supplementary material for: New Insights into Nanoplastics Ecotoxicology: Effects of Long-Term Polystyrene Nanoparticles Exposure on Folsomia candida
Source: Toxics. 2023 Oct 22;11(10):876. doi: 10.3390/toxics11100876 (PMC10610651; doi:10.3390/toxics11100876)
Supplement: Supplementary file 1 [file toxics-11-00876-s001.zip]

Archive with 1 entries (1 files):
- toxics-2649180-supplementary.pdf
